# Supplementary material for: Differential contributions of the two human cerebral hemispheres to action timing
Source: eLife. 2019 Nov 7;8:e48404. doi: 10.7554/eLife.48404 (PMC6837842; doi:10.7554/eLife.48404)
Supplement: Figure 3—source data 1. [file elife-48404-fig3-data1.csv]

	left_hand_slow	right_hand_slow	left_hand_fast	right_hand_fast
0	18.226089871962674	17.86124094835949	12.202473492643604	10.586969949992698
1	34.963330544423556	38.0528187719616	19.4477517040388	17.827065184800116
2	21.60008600438745	23.360387175803325	11.865650850907514	11.273094224491157
3	18.163993149377895	20.471777784439155	12.513208593628649	9.612388656991797
4	33.34218522816814	35.973752407304374	15.418137065357211	14.19096099736931
5	39.49893679461687	45.12385073064914	12.996621523282947	15.24454494494321
6	21.98315190644725	23.497796021950435	12.762521192213967	15.21178229672153
7	31.667240782553833	29.38572968506031	17.388095045104087	12.287214682034945
8	19.14129884737594	19.40653774286153	12.721878007680909	10.411666428473982
9	14.771214867430295	16.975679197325988	11.593205266198494	9.667576335458369
10	23.973254276577947	23.60990540808948	14.662714164866573	18.0734991132776
11	48.50115533639912	46.15307044314656	16.02600805628936	15.429689837640172
12	15.219712758789006	15.610482246340204	14.274692380962824	12.059675373186472
13	22.35160317418492	23.15511387481932	15.041451676363595	13.905558072912173
14	16.727165012046065	15.315756888241328	10.936704295163052	11.965950895640901
15	39.50335695580722	41.2738423213785	19.9228034706449	18.53903814729346
16	23.60251761400251	22.318741141479084	15.298686496253152	16.449108061787687
17	17.32317733899528	38.80603303152094	11.148769412050447	10.539972628620799
18	45.521014824997856	44.32821047484817	17.83195993315371	16.0155714162187
19	30.590840408661748	29.69229083965321	12.323538533637556	13.845590727450432
20	43.28509095634545	34.908408446325886	12.328445440003556	12.974511752706055
21	18.121587104663853	17.376808033894157	13.498429983961888	10.248786924276079
22	42.35635696810759	43.88983878664797	18.9645989589684	14.208955711665505
23	25.722559575667336	26.205515039628136	13.955229818244423	12.70805436348035
24	90.9212446421227	53.76566226455728	14.378443029469919	12.978623289100303
25	29.23179223242441	23.686724075648314	18.021405301434488	17.075039329696374
26	16.4650837357021	22.899410008194625	13.565638459827182	10.471788310575628
27	31.440731037161765	32.9240527936898	14.245440055088563	15.369380739691765
28	47.26203925572752	45.21077509175399	14.381566674520217	12.37969217345123
29	14.390387633563536	12.490846890369259	10.847854944335685	10.486808439410455
30	34.531256743821125	54.866331075754324	10.930587461183704	11.87779927309615
31	44.097769790462316	74.86120490614616	11.006595087677715	12.718077600326225
32	42.4090273864508	52.46791227199552	16.250904636106583	16.54508238854618
33	27.803368010499607	23.90405430166058	10.366077995000332	10.463369036434582
34	28.46121967943443	28.277792799675336	16.485258158929373	14.258254133843796
35	28.011978123069902	21.701309726692084	16.47497822324425	10.097808389236462
36	32.425774486723206	27.91793529455771	14.724320875077929	15.75337066443147
37	36.81092096700414	42.55514356575993	13.176870182951948	9.40583232011688
38	19.56762356270919	20.24968968956356	14.443643525944294	10.140715359246895
39	71.39204107890293	116.50281010303898	20.240241135037472	18.747872605112676
40	30.339134038188902	32.17681803795426	20.012530085444556	15.865104878160468
41	39.571584101096086	39.3578221482237	10.567989902147163	10.215295738803373
