# Supplementary material for: Differential contributions of the two human cerebral hemispheres to action timing
Source: eLife. 2019 Nov 7;8:e48404. doi: 10.7554/eLife.48404 (PMC6837842; doi:10.7554/eLife.48404)
Supplement: Figure 10—source data 1. [file elife-48404-fig10-data1.csv]

participant	A2L_SMA_fast	A2L_SMA_slow	A2R_SMA_fast	A2R_SMA_slow	SMA_A2L_fast	SMA_A2L_slow	SMA_A2R_fast	SMA_A2R_slow
1	0.0347233946309726	0.034343897004528	0.0362616123179638	0.0407156507564125	0.023790807054886003	0.04250624076082	0.0352083312997426	0.0329479788578233
2	0.0220312523676493	0.0305700037275078	0.0213217238168085	0.03184881420406	0.0361277125959215	0.0336057584231341	0.0338872008091281	0.0325912115981063
3	0.0372960054285831	0.0383417978229014	0.0253790435368718	0.0222848649168448	0.0123205930850039	0.0243783317763108	0.0410087510996018	0.0390396938578877
4	0.026055841744354	0.0446759552342445	0.0223458711954956	0.0239670161031458	0.0376693295318525	0.0424276565164662	0.0519086478382446	0.0355546306413329
5	0.0230026419256594	0.0347091084848941	0.0240365523862126	0.0368341918486762	0.027004735098252998	0.0428631736323318	0.0333130839559912	0.0244668860525533
6	0.0348833008241028	0.0463784199240309	0.0383017393701127	0.0356034596462938	0.0553968447615698	0.0544655939636788	0.0466955524319817	0.0436745165505053
7	0.0479949323639886	0.0508306312375664	0.0437560828662077	0.0608220337819965	0.0245730660031429	0.0226288599613522	0.0247302779469891	0.0272679993050022
8	0.0228825339331929	0.0356255240247982	0.0384862632448489	0.0327136217973936	0.029179652779731002	0.0338490938921885	0.0406479002805947	0.0366979315737219
9	0.0339084761975178	0.0468097533568509	0.0338275874465284	0.0310352351998653	0.0250971914608808	0.0460331184796021	0.0339458134229106	0.050198447364998004
10	0.029813058950432004	0.04634233144799501	0.0171935507293231	0.0256004221536991	0.043023150533449996	0.045053667502508	0.0213089438545952	0.0194226541249069
11	0.027542159827140002	0.0374297146045469	0.0243011667021789	0.0470810722091922	0.0274149570132061	0.0335877564417394	0.0472501302644719	0.0292774499234662
12	0.0403461843288634	0.0487106796164309	0.0321150532514121	0.0495204561534879	0.0225532174436353	0.0232321476692203	0.0343376075096647	0.0325543998621082
13	0.0322392194008834	0.0384130459315723	0.0351634711527357	0.0422426460598514	0.0208084201073297	0.0259498866292225	0.0245312781447094	0.0256842105166154
14	0.0553383722060563	0.0442978671603157	0.0419997910420761	0.0319128112851424	0.0109964417924321	0.0027951086831147897	0.0331364432894088	0.0354238923969837
15	0.0351574148257008	0.032087264599142	0.0234964221046645	0.0409996621181761	0.0321633246937808	0.0385141115763972	0.0231672224111129	0.0169965423413063
16	0.0171724370806423	0.029119055279334997	0.01869445339041	0.0295041673979754	0.0386238472854038	0.0317647797691118	0.0403396806172564	0.0371240840181375
17	0.0169290072330375	0.0316543643487982	0.0222214777583073	0.0324064736325851	0.0240511435897696	0.0357748077539913	0.0260815514836796	0.0410511301648084
